# Supplementary material for: Breed Distribution and Allele Frequencies of Base Coat Color, Dilution, and White Patterning Variants across 28 Horse Breeds
Source: Genes (Basel). 2022 Sep 13;13(9):1641. doi: 10.3390/genes13091641 (PMC9498372; doi:10.3390/genes13091641)
Supplement: Supplementary file 1 [file genes-13-01641-s001.zip]

Archive with 1 entries (1 files):
- genes-1878839-supplementary.xlsx
