# Supplementary material for: Breed Distribution and Allele Frequencies of Base Coat Color, Dilution, and White Patterning Variants across 28 Horse Breeds
Source: Genes (Basel). 2022 Sep 13;13(9):1641. doi: 10.3390/genes13091641 (PMC9498372; doi:10.3390/genes13091641)
Supplement: Supplementary file 1 [file genes-13-01641-s001.zip › genes-1878839-supplementary.xlsx]

## Sheet: Table S1
Table S1. Number of individuals tested per breed before and after filtering for relatedness.
Breed	Number of individuals before filtering for relatedness	Number of individuals after filtering for relatedness
Andalusian	198	135
Appaloosa	221	198
Arabian	180	151
Connemara Pony	89	76
Dutch Warmblood	37	34
Gypsy Cob	84	60
Gypsy Vanner	109	67
Hanoverian	36	31
Icelandic Horse	73	66
Knabstrupper	91	71
Lusitano	129	102
Miniature Horse	416	295
Missouri Fox Trotter	64	46
Morgan Horse	465	266
Mustang	44	40
Norwegian Fjord Horse	121	90
Oldenburg	46	34
Paint Horse	2080	1020
Percheron	52	37
Pony of the Americas	58	43
Pura Raza Espanola	100	80
Quarter Horse	5519	3193
Rocky Mountain Horse	183	117
Shetland Pony	352	260
Standardbred	39	39
Tennessee Walking Horse	340	181
Thoroughbred	69	67
Welsh Pony	86	79
Total	11281	6878

## Sheet: Table S2
Table S2. Genes, reported alleles, and variant descriptions for the alleles investigated in this study.
Coat color phenotype	Gene	Allele	Variant Description	Reference
Extension (Black)	MC1R	E	WT	2
Chestnut	MC1R	e	c.248C>T, p.S83F	2
Chestnut	MC1R	ea	c.250G>A, p.D84N	6
Bay	ASIP	A	WT	4
Black	ASIP	a	c.191_201del, p.Ala67GlufsTer14	4
Champagne	SLC36A1	Ch	c.188C>G, p.T63R	13
Cream	SLC45A2	Cr	c.457G>A, p.D153N	11
Pearl	SLC45A2	Prl	c.985G>A, p.A329T	12
Dun	TBX3	D	WT	10
Non-dun 1	TBX3	nd1	ECA8g.20665796+1067G>T	10
Non-dun 2	TBX3	nd2	ECA8g.20665796del1617bp	10
Mushroom	MFSD12	Mu	c.600dupC, p.Asp201fs	14
Silver	PMEL	Z	ECA6g.74569773C>T, p.R625C	8, 9
Appaloosa pattern 1	RFWD3	PATN1	SNP in 3' UTR, ECA3g.24352525T>G	34
Dominant white 5	KIT	W5	c.2193delG, p.T732QfsX9	21
Dominant white 10	KIT	W10	c.1126_1129delGAAC, p.E376FfsX3	21
Dominant white 20	KIT	W20	c.2045G>A, p.R682H	36
Dominant white 22	KIT	W22	c.1529_1978del, p.E510_G659del	22
Gray	STX17	G	4.6kb intronic duplication	41
Leopard complex spotting	TRPM1	LP	intronic insertion, ECA1g.g.109211964_109211965ins1378	26
Lethal white overo	EDNRB	O	c.353-354TC>AG, p. I118K	25
Splashed white 1	MITF	SW1	Insertion in promoter, ECA16g.21579201Tdelins11	35
Splashed white 2	PAX3	SW2	c.209G>A, p.C70Y	35
Splashed white 3	MITF	SW3	c.519_523delGTGTC, p.C174Sfs*20	35
Splashed white 4	PAX3	SW4	c.95C>G, p.P32R	36
Splashed white 5	MITF	SW5	c.555_1260del	42
Splashed white 6	MITF	SW6	NC_009159.3:g.21551060-21559770del	20
Sabino 1	KIT	SB1	Intronic SNP, ECA3g.79544206A>T	32
Tobiano	KIT	TO	~43 Mb inversion involving KIT	33
*WT denotes wild type allele.

## Sheet: Table S3
Table S3. Genotype counts for eact coat color locus analyzed in this study across breeds.
Locus (Gene)	Red Factor/Extension (MC1R)							Agouti (ASIP)				Champagne (SLC36A1)				Cream/Pearl (SLC45A2)							Dun (TBX3)							Mushroom (MFSD12)				Silver (PMEL)				Appaloosa Pattern-1 (RFWD3)				Dominant White (KIT)
Breed Genotype	E/E	E/e	E/ea	e/e	e/ea	ea/ea	Total	A/A	A/a	a/a	Total	Ch/Ch	Ch/N	N/N	Total	Cr/Cr	Cr/N	Prl/Prl	Prl/N	Cr/Prl	N/N	Total	D/D	D/nd1	D/nd2	nd1/nd1	nd2/nd2	nd1/nd2	Total	Mu/Mu	Mu/N	N/N	Total	Z/Z	Z/N	N/N	Total	PATN1/PATN1	PATN1/N	N/N	Total	W5/W5	W5/N	W10/W10	W10/N	W20/20	W20/N	W10/W20	W20/W22
Andalusian	116	67	0	15	0	0	198	61	102	35	198	0	0	198	198	17	64	11	17	14	75	198	0	1	1	121	16	59	198	0	0	0	0	0	0	198	198	0	1	197	198	0	0	0	0	0	5	0	0
Appaloosa	43	100	0	78	0	0	221	54	96	71	221	0	0	220	220	0	13	0	0	0	208	221	0	5	11	14	128	63	221	0	0	0	0	0	0	221	221	19	73	129	221	0	0	0	0	11	57	0	0
Arabian	49	84	0	47	0	0	180	76	59	45	180	0	0	180	180	1	2	0	0	0	177	180	0	0	0	85	18	76	180	0	0	0	0	0	0	180	180	0	0	180	180	0	0	0	0	0	0	0	0
Connemara Pony	37	39	0	13	0	0	89	43	37	9	89	0	0	89	89	13	28	0	0	0	48	89	0	1	0	0	76	12	89	0	0	0	0	0	0	89	89	2	6	81	89	0	0	0	0	1	19	0	0
Dutch Warmblood	13	15	0	9	0	0	37	15	11	11	37	0	0	37	37	0	1	0	0	0	36	37	0	0	0	2	24	11	37	0	0	0	0	0	1	36	37	0	0	37	37	0	0	0	0	3	13	0	0
Gypsy Cob	26	34	0	24	0	0	84	3	26	55	84	0	1	83	84	3	20	0	4	0	57	84	0	1	2	0	79	2	84	0	0	0	0	0	2	82	84	1	10	73	84	0	0	0	0	7	43	0	0
Gypsy Vanner	36	54	0	19	0	0	109	2	11	96	109	0	0	109	109	2	17	0	3	0	87	109	0	0	0	0	103	5	108	0	0	0	0	0	4	105	109	1	16	92	109	0	0	0	0	9	40	0	0
Hanoverian	13	20	0	3	0	0	36	10	13	13	36	0	0	36	36	0	0	0	0	0	36	36	0	0	0	0	25	11	36	0	0	0	0	0	0	36	36	0	0	36	36	0	0	0	0	3	11	0	0
Icelandic Horse	13	35	0	25	0	0	73	7	22	44	73	0	0	73	73	4	12	0	0	0	57	73	1	4	10	3	33	22	73	0	0	15	15	0	12	61	73	0	0	73	73	0	0	0	0	0	0	0	0
Knabstrupper	29	41	5	15	1	0	91	28	42	21	91	0	0	91	91	0	0	0	0	0	91	91	0	0	0	6	58	27	91	0	0	0	0	0	0	91	91	19	49	23	91	0	0	0	0	4	25	0	0
Lusitano	57	59	0	13	0	0	129	41	49	39	129	0	0	129	129	23	50	1	5	6	44	129	0	7	3	46	21	52	129	0	0	0	0	0	1	128	129	0	0	129	129	0	0	0	0	3	13	0	0
Miniature Horse	146	198	0	72	0	0	416	29	154	233	416	1	12	403	416	13	79	0	0	0	324	416	0	4	13	20	258	121	416	0	0	2	2	9	78	329	416	25	76	315	416	0	0	0	0	1	31	0	0
Missouri Fox Trotter	11	28	0	25	0	0	64	4	24	36	64	0	5	59	64	4	18	0	0	0	42	64	0	0	5	1	45	13	64	0	0	0	0	0	11	53	64	0	1	63	64	0	0	0	0	2	9	0	0
Morgan Horse	143	244	0	77	0	0	464	61	160	244	465	0	0	465	465	10	83	0	0	0	372	465	0	15	14	45	202	188	464	0	0	0	0	1	10	453	464	0	0	465	465	0	0	0	0	9	73	0	0
Mustang	11	19	0	14	0	0	44	4	16	24	44	0	0	44	44	1	7	0	0	0	36	44	6	0	5	1	26	6	44	0	0	0	0	0	3	41	44	0	1	43	44	0	0	0	0	2	12	0	0
Norwegian Fjord Horse	74	38	0	9	0	0	121	67	38	16	121	0	0	121	121	0	28	0	0	0	93	121	121	0	0	0	0	0	121	0	0	0	0	0	0	121	121	0	0	121	121	0	0	0	0	0	0	0	0
Oldenburg	25	15	0	6	0	0	46	19	16	11	46	0	0	46	46	0	2	0	0	0	44	46	0	0	0	3	32	11	46	0	0	0	0	0	0	46	46	0	0	46	46	0	0	0	0	3	18	0	0
Paint Horse	191	720	0	1165	1	0	2077	870	805	403	2078	1	14	2063	2078	17	240	1	15	4	1801	2078	12	29	84	102	1163	686	2076	0	0	0	0	0	3	2075	2078	0	9	2070	2079	0	0	0	0	128	661	0	0
Percheron	38	13	1	0	0	0	52	0	4	48	52	0	0	52	52	0	0	0	0	0	52	52	0	0	0	2	48	2	52	0	0	0	0	0	0	52	52	0	0	52	52	0	0	0	0	0	2	0	0
Pony of the Americas	3	22	0	33	0	0	58	18	28	12	58	0	0	58	58	1	11	0	0	0	46	58	0	0	1	7	31	19	58	0	0	0	0	0	1	57	58	3	16	39	58	0	0	0	0	4	17	0	0
Pura Raza Espanola	51	36	0	13	0	0	100	33	40	27	100	0	0	100	100	15	18	7	7	6	47	100	0	1	1	63	3	32	100	0	0	0	0	0	0	100	100	0	0	100	100	0	0	0	0	0	4	0	0
Quarter Horse	1100	2484	1	1926	1	0	5512	1627	2157	1728	5512	5	81	5426	5512	217	1378	0	2	1	3914	5512	121	212	643	278	2626	1630	5510	0	0	5	5	1	24	5485	5510	0	6	5509	5515	0	0	0	1	127	1234	1	3
Rocky Mountain Horse	87	77	0	19	0	0	183	4	39	140	183	0	9	174	183	7	36	0	0	0	140	183	3	1	17	9	104	49	183	0	0	0	0	16	75	92	183	0	1	182	183	0	0	0	0	0	3	0	0
Shetland Pony	33	154	0	165	0	0	352	38	120	194	352	0	1	351	352	10	88	0	0	0	254	352	10	3	51	9	223	56	352	16	78	135	229	1	25	326	352	4	17	331	352	0	0	0	0	1	7	0	0
Standardbred	27	11	0	1	0	0	39	16	15	8	39	0	0	39	39	0	1	0	0	0	38	39	0	0	0	0	37	2	39	0	0	0	0	0	0	39	39	0	0	39	39	0	0	0	0	0	2	0	0
Tennessee Walking Horse	110	159	0	71	0	0	340	21	67	252	340	0	3	337	340	13	50	0	0	0	277	340	0	2	1	20	201	116	340	0	0	0	0	4	13	323	340	0	0	340	340	0	0	0	0	1	40	0	0
Thoroughbred	15	31	0	22	0	0	68	41	20	7	68	0	0	68	68	2	7	0	0	0	59	68	0	0	0	1	44	23	68	0	0	0	0	0	0	68	68	0	0	69	69	0	2	0	0	13	22	0	0
Welsh Pony	9	40	0	36	0	0	85	21	31	33	85	0	0	85	85	8	41	0	0	0	36	85	0	1	4	5	53	22	85	0	0	0	0	0	3	82	85	1	2	83	86	0	0	0	0	6	33	0	0
[truncated: 39 more columns]

## Sheet: Table S4
Table S4. Allele frequencies for each coat color locus analyzed in this study after filtering for relatedness across breeds.
	Base Color							Dilution																	White Patterning
Locus (Gene)	Red Factor/Extension (MC1R)				Agouti (ASIP)			Champagne (SLC36A1)			Cream/Pearl (SLC45A2)				Dun (TBX3)				Mushroom (MFSD12)			Silver (PMEL)			Appaloosa Pattern-1 (RFWD3)			Dominant White (KIT)						Gray (STX17)			Leopard Complex (TRPM1)			Lethal White Overo (EDNRB)			Splashed White (MITF)						Splashed White (PAX3)
Breed Alleles	E	ea	e	Total	A	a	Total	N	Ch	Total	N	Cr	Prl	Total	nd1	nd2	D	Total	N	Mu	Total	N	Z	Total	N	PATN1	Total	N	W5	W10	W20	W22	Total	N	G	Total	N	LP	Total	N	O	Total	N	SW1	SW3	SW5	SW6	Total	N
Andalusian	0.77	0	0.23	135	0.53	0.47	135	1.0	0	135	0.62	0.26	0.12	135	0.78	0.21	0.0074	135	0	0	0	1.0	0	135	0.99	0.0037	135	0.99	0	0	0.011	0	132	0.85	0.15	135	0.99	0.0037	135	0.99	0.0037	135	1.0	0	0	0	0	119	1.0
Appaloosa	0.41	0	0.59	198	0.48	0.52	198	1.0	0	197	0.97	0.033	0	198	0.23	0.74	0.035	198	0	0	0	1.0	0	198	0.76	0.24	198	0.82	0	0	0.18	0	198	0.98	0.015	198	0.40	0.60	198	0.99	0.0025	198	0.97	0.035	0	0	0	186	1.0
Arabian	0.51	0	0.49	151	0.58	0.42	151	1.0	0	151	0.99	0.013	0	151	0.68	0.32	0	150	0	0	0	1.0	0	151	1.0	0	151	1.0	0	0	0	0	151	0.81	0.19	151	1.0	0	151	0.99	0.0033	151	1.0	0	0	0	0	139	1.0
Connemara Pony	0.66	0	0.34	76	0.68	0.32	76	1.0	0	76	0.66	0.34	0	76	0.066	0.93	0.0066	76	0	0	0	1.0	0	76	0.93	0.066	76	0.88	0	0	0.12	0	76	0.69	0.31	76	1.0	0	76	1.0	0	76	1.0	0	0	0	0	68	1.0
Dutch Warmblood	0.57	0	0.43	34	0.57	0.43	34	1.0	0	34	0.99	0.015	0	34	0.21	0.79	0	34	0	0	0	0.99	0.015	34	1.0	0	34	0.74	0	0	0.26	0	34	0.93	0.074	34	1.0	0	34	1.0	0	34	0.98	0.018	0	0	0	28	1.0
Gypsy Cob	0.46	0	0.54	60	0.18	0.83	60	0.99	0.0083	60	0.83	0.16	0.017	60	0.017	0.98	0.0083	60	0	0	0	0.98	0.017	60	0.93	0.067	60	0.67	0	0	0.33	0	60	0.98	0.017	60	0.93	0.067	60	1.0	0	60	0.97	0.026	0	0	0	58	1.0
Gypsy Vanner	0.57	0	0.43	67	0.082	0.92	67	1.0	0	67	0.86	0.13	0.015	67	0	1.0	0	67	0	0	0	0.97	0.030	67	0.90	0.10	67	0.73	0	0	0.27	0	67	0.99	0.015	67	0.99	0.0075	67	1.0	0	67	1.0	0	0	0	0	62	1.0
Hanoverian	0.63	0	0.37	31	0.52	0.48	31	1.0	0	31	1.0	0	0	31	0.15	0.85	0	31	0	0	0	1.0	0	31	1.0	0	31	0.76	0	0	0.24	0	31	0.92	0.081	31	1.0	0	31	1.0	0	31	1.0	0	0	0	0	29	1.0
Icelandic Horse	0.42	0	0.58	66	0.24	0.76	66	1.0	0	66	0.86	0.14	0	66	0.23	0.65	0.12	66	1.0	0	15	0.92	0.076	66	1.0	0	66	1.0	0	0	0	0	66	0.99	0.0076	66	1.0	0	66	1.0	0	66	0.92	0.076	0	0	0	59	1.0
Knabstrupper	0.54	0.035	0.43	71	0.55	0.45	71	1.0	0	71	1.0	0	0	71	0.20	0.80	0	71	0	0	0	1.0	0	71	0.50	0.50	71	0.82	0	0	0.18	0	70	1.0	0	71	0.42	0.58	71	1.0	0	71	0.96	0.036	0	0	0	42	1.0
Lusitano	0.64	0	0.36	102	0.56	0.44	102	1.0	0	102	0.51	0.42	0.064	102	0.57	0.39	0.039	102	0	0	0	0.99	0.0049	102	1.0	0	102	0.95	0	0	0.049	0	102	0.81	0.19	102	1.0	0	102	1.0	0	102	1.0	0	0	0	0	78	1.0
Miniature Horse	0.59	0	0.41	295	0.26	0.74	295	0.98	0.017	295	0.86	0.14	0	295	0.21	0.77	0.020	295	1.0	0	1	0.87	0.13	295	0.85	0.15	295	0.95	0	0	0.046	0	295	0.98	0.015	295	0.81	0.19	295	0.96	0.041	295	0.90	0.10	0	0	0	252	1.0
Missouri Fox Trotter	0.32	0	0.68	46	0.26	0.74	46	0.95	0.054	46	0.76	0.24	0	46	0.098	0.86	0.043	46	0	0	0	0.93	0.065	46	0.99	0.011	46	0.88	0	0	0.12	0	46	0.96	0.043	46	1.0	0	46	1.0	0	46	1.0	0	0	0	0	43	1.0
Morgan Horse	0.51	0	0.49	265	0.32	0.68	266	1.0	0	266	0.88	0.12	0	266	0.30	0.67	0.032	265	0	0	0	0.99	0.011	265	1.0	0	266	0.91	0	0	0.092	0	265	0.99	0.0075	266	1.0	0	266	1.0	0	266	0.98	0.018	0	0	0	200	1.0
Mustang	0.49	0	0.51	40	0.28	0.73	40	1.0	0	40	0.89	0.11	0	40	0.10	0.69	0.21	40	0	0	0	0.96	0.038	40	0.99	0.013	40	0.80	0	0	0.20	0	40	0.94	0.063	40	0.99	0.013	40	0.93	0.075	40	1.0	0	0	0	0	37	1.0
Norwegian Fjord Horse	0.79	0	0.21	90	0.76	0.24	90	1.0	0	90	0.89	0.11	0	90	0	0	1.0	90	0	0	0	1.0	0	90	1.0	0	90	1.0	0	0	0	0	90	1.0	0	90	1.0	0	90	1.0	0	90	1.0	0	0	0	0	77	1.0
Oldenburg	0.65	0	0.35	34	0.51	0.49	34	1.0	0	34	0.97	0.029	0	34	0.18	0.82	0	34	0	0	0	1.0	0	34	1.0	0	34	0.72	0	0	0.26	0.015	34	0.94	0.059	34	1.0	0	34	1.0	0	34	0.98	0.016	0	0	0	32	1.0
Paint Horse	0.30	0	0.70	1018	0.58	0.42	1019	0.99	0.0069	1019	0.91	0.086	0.0069	1019	0.23	0.73	0.045	1017	0	0	0	0.99	0.0015	1019	0.99	0.0025	1019	0.79	0	0	0.21	0.0015	1018	0.99	0.013	1019	0.99	0.00049	1020	0.90	0.10	1020	0.94	0.053	0.00056	0.0023	0.00056	887	0.99
Percheron	0.89	0	0.11	37	0.014	0.99	37	1.0	0	37	1.0	0	0	37	0.081	0.92	0	37	0	0	0	1.0	0	37	1.0	0	37	0.97	0	0	0.027	0	37	0.86	0.14	37	1.0	0	37	1.0	0	37	1.0	0	0	0	0	29	1.0
Pony of the Americas	0.27	0	0.73	43	0.52	0.48	43	1.0	0	43	0.88	0.12	0	43	0.24	0.74	0.012	43	0	0	0	1.0	0	43	0.80	0.20	43	0.79	0	0	0.21	0	43	0.99	0.012	43	0.36	0.64	43	1.0	0	43	0.99	0.014	0	0	0	35	1.0
Pura Raza Espanola	0.72	0	0.28	80	0.53	0.48	80	1.0	0	80	0.64	0.25	0.11	80	0.79	0.20	0.013	80	0	0	0	1.0	0	80	1.0	0	80	0.98	0	0	0.025	0	80	0.92	0.081	80	1.0	0	80	1.0	0	80	1.0	0	0	0	0	70	1.0
Quarter Horse	0.42	0	0.58	3189	0.50	0.50	3189	0.99	0.0083	3189	0.81	0.19	0.00031	3189	0.22	0.67	0.11	3189	1.0	0	5	0.99	0.0011	3188	0.99	0.00094	3191	0.86	0	0.00031	0.14	0.00047	3187	0.95	0.048	3189	0.99	0.00031	3191	0.99	0.0020	3192	0.98	0.017	0.00036	0	0	2791	0.99
Rocky Mountain Horse	0.71	0	0.29	117	0.13	0.87	117	0.97	0.026	117	0.88	0.12	0	117	0.19	0.77	0.043	117	0	0	0	0.68	0.32	117	0.99	0.0043	117	0.99	0	0	0.0087	0	115	0.97	0.030	117	1.0	0	117	1.0	0	117	1.0	0	0	0	0	105	1.0
Shetland Pony	0.31	0	0.69	260	0.25	0.75	260	0.99	0.0019	260	0.83	0.17	0	260	0.11	0.78	0.11	260	0.77	0.23	173	0.96	0.037	260	0.97	0.027	260	0.99	0	0	0.013	0	260	0.98	0.019	260	0.99	0.0077	260	0.99	0.0058	260	0.99	0.0070	0	0	0	215	1.0
Standardbred	0.83	0	0.17	39	0.60	0.40	39	1.0	0	39	0.99	0.013	0	39	0.026	0.97	0	39	0	0	0	1.0	0	39	1.0	0	39	0.97	0	0	0.026	0	39	0.96	0.038	39	1.0	0	39	1.0	0	39	1.0	0	0	0	0	31	1.0
Tennessee Walking Horse	0.50	0	0.50	181	0.14	0.86	181	0.99	0.0083	181	0.88	0.12	0	181	0.26	0.73	0.0055	181	0	0	0	0.97	0.030	181	1.0	0	181	0.93	0	0	0.072	0	181	0.97	0.033	181	0.99	0.0028	181	0.99	0.0083	181	1.0	0	0	0	0	154	1.0
Thoroughbred	0.46	0	0.54	66	0.76	0.24	66	1.0	0	66	0.93	0.068	0	66	0.17	0.83	0	66	0	0	0	1.0	0	66	1.0	0	67	0.63	0.0075	0	0.34	0.015	67	0.89	0.11	66	1.0	0	67	0.97	0.030	67	1.0	0	0	0	0	59	1.0
Welsh Pony	0.34	0	0.66	78	0.45	0.55	78	1.0	0	78	0.66	0.34	0	78	0.18	0.79	0.032	78	0	0	0	0.99	0.013	78	0.97	0.025	79	0.73	0	0	0.27	0	79	0.92	0.077	78	0.99	0.013	79	1.0	0	79	0.94	0.057	0	0	0	61	1.0
[truncated: 9 more columns]
